# Supplementary material for: Cinobufagin alleviates lipopolysaccharide-induced acute lung injury by regulating autophagy through activation of the p53/mTOR pathway
Source: Front Pharmacol. 2022 Nov 28;13:994625. doi: 10.3389/fphar.2022.994625 (PMC9742439; doi:10.3389/fphar.2022.994625)
Supplement: Supplementary file 1 [file DataSheet1.ZIP]

Archive with 7 entries (7 files):
- cinobufagin+LPS+3-MA.fcs
- cinobufagin+LPS.fcs
- control.fcs
- GraphPad Source data.pzfx
- LPS.fcs
- original gels.docx
- Source data.xlsx
