# Supplementary material for: Cinobufagin alleviates lipopolysaccharide-induced acute lung injury by regulating autophagy through activation of the p53/mTOR pathway
Source: Front Pharmacol. 2022 Nov 28;13:994625. doi: 10.3389/fphar.2022.994625 (PMC9742439; doi:10.3389/fphar.2022.994625)
Supplement: Supplementary file 1 [file DataSheet1.ZIP › Source data.xlsx]

## Sheet: Sheet1
Fig1
Histopathologic lung injury (scores）	Control	LPS	Cinobufagin+LPS	Cinobufagin+LPS+3-MA
	1.25549	4.16023	2.66343	3.57571
	1.14248	5.17729	1.83209	3.60652
	1.18919	4.28252	1.66192	4.0737
W/D ratio of lung	2.02803	6.06132	3.07333	5.56746
	2.27074	6.05233	3.51059	6.00178
	1.9495	6.58545	3.24671	5.82672
Total cell numbers in BALF (X 104/mL)	99.0226	2501.36	498.546	1005.34
	108.159	3503.27	406.05	1204.89
	105.885	2807.56	450.743	1101.34
Protein in BALF (ug/mL)	100.815	602.377	149.644	501.238
	104.913	601.191	101.494	602.867
	99.1062	580.042	80.8768	481.667
Fig2
IL-1β (pg/mL)	100.787	1000.47	200.464	600.375
	120.519	1100.42	160.938	550.675
	150.062	1050.2	140.877	700.67
IL-6 (pg/mL)	100.261	1000.43	200.659	600.449
	120.983	1100.48	160.583	550.349
	150.463	1050.52	140.725	700.43
TNF-α (pg/mL)	10.3519	60.2635	15.3098	55.7195
	9.50066	70.326	10.4212	50.8451
	8.52539	65.3232	10.3993	60.7585
Fig3
Relative intensity (LC3Ⅱ/LC3Ⅰ/GAPDH)	1.36077	0.836456	1.05137	0.733794
	1.33421	0.800866	1.05749	0.753311
	1.30383	0.848641	1.15204	0.775709
Relative intensity (Beclin-1/GAPDH)	0.501755	0.203551	1.20278	0.803249
	0.484765	0.216656	1.00455	0.772369
	0.482256	0.223883	1.10264	0.753636
Fig4
Relative intensity (p-p53/p53)	1.05383	0.352041	0.832436	0.6261
	1.02864	0.315709	0.860408	0.548364
	1.14659	0.351055	0.857787	0.56886
Relative intensity	1.04421	2.04749	0.834109	1.51636
(p-mTOR/mTOR)	1.07087	1.82331	0.894614	1.4397
	1.08383	1.91204	0.872436	1.5061
Fig5
A.Cell viability (% of control)	100.036	98.0732	95.0573	91.0669	90.0465
	100.098	99.1371	99.0938	97.0488	99.0929
	98.0465	99.08	92.0545	91.0749	91.0406
B.Cell viability (% of control)	1.03182	0.939677	0.511565	0.453738	0.354531
	1.04977	1.05784	0.691985	0.440955	0.375813
	1.04009	0.950639	0.54184	0.537184	0.291584
C.Cell viability (% of control)	1.03189	0.933816	0.815509	0.815509	0.711094	0.522031
	1.01616	0.974426	0.769236	0.769236	0.769685	0.513754
	1.03467	0.980612	0.735353	0.735353	0.724355	0.532776
D.Cell viability (% of control)	1.01223	0.981048	0.964337	0.999712	0.940256
	1.02243	1.02571	1.00853	1.00231	0.967532
	1.01068	1.01297	1.00267	0.970379	0.87739
E.Cell viability (% of control)	1.02251	0.569028	0.71581	0.508787
	0.983502	0.632516	0.749728	0.466545
	1.04008	0.531291	0.736337	0.519765
F.Apoptotic rate(%)	11.0119	30.0157	15.0097	25.0048
	11.0046	32.5094	18.0073	24.0086
	11.5126	32.0176	20.012	22.0063
Fig6
IL-1β mRNA (flod)	1.00834	10.009	6.00665	10.0134
	1.11455	12.0141	5.50877	9.00705
	0.997741	12.0097	5.10281	11.0131
IL-6 mRNA (flod)	1.00623	18.0126	5.00988	12.0115
	1.11692	15.0236	5.51617	10.0084
	0.998011	18.0138	5.10939	12.0129
TNF-α mRNA (flod)	1.01487	8.02077	4.01421	7.50739
	1.10704	8.01212	4.50825	7.01135
	1.00407	8.52056	4.41067	7.80709
IL-1β (pg/mL)	48.271	998.287	298.221	698.132
	49.1543	978.167	278.123	718.249
	47.2692	1098.26	318.162	698.131
IL-6 (pg/mL)	21.1553	501.204	201.126	401.063
	22.0603	551.122	203.096	413.112
	20.1636	511.229	191.156	423.081
TNF-α (pg/mL)	20.0818	350.114	102.078	310.041
	21.0387	358.067	77.0454	320.062
	19.0774	351.113	63.0587	319.039
Fig7
Relative intensity (LC3Ⅱ/LC3Ⅰ/GAPDH)	1.11266	0.210703	0.608893	0.204943
	1.10759	0.24704	0.655472	0.189307
	1.13129	0.231976	0.639189	0.185493
Relative intensity (Beclin-1/GAPDH)	1.00447	0.204828	0.903567	0.267203
	1.0078	0.227542	0.944701	0.253783
	1.11415	0.255175	0.981508	0.287009
Fig8
Relative intensity (p-p53/p53)	1.00637	0.508903	1.50609	0.603169
	1.00102	0.525194	1.42354	0.654864
	1.02603	0.578811	1.43457	0.663037
Relative intensity	1.00294	1.60506	0.983448	1.20474
(p-mTOR/mTOR)	1.00588	1.57859	0.904457	1.30296
	1.00157	1.46553	0.915047	1.2549
